# Supplementary material for: Oligonucleotide capture sequencing of the SARS-CoV-2 genome and subgenomic fragments from COVID-19 individuals
Source: PLoS One. 2021 Aug 25;16(8):e0244468. doi: 10.1371/journal.pone.0244468 (PMC8386831; doi:10.1371/journal.pone.0244468)
Supplement: S2 Table — (XLSX) [file pone.0244468.s006.xlsx]

## Sheet: Specific Virus Stats
S2. Sample information, and sequencing metrics details. All 8 samples were capture enriched in one pool using the capure probe desinged for Wuhan strain.
SampleID*	SARS-CoV-2 genome copies spiked-in	Raw_reads	LowQual_removed	Reads_posttrim	Host_mapped	Virmap_Input	Virome_Reads	Length	ReadCount	Coverage	Completness	Pangolin Lineage
UK-1.5_1	1500	37708406	6816166	30892240	21660832	9231408	8635604	29850	8635434	40010	99.99	B.1.1.7
UK-1.5_2	1500	41601804	7391982	34209822	24445698	9764124	9161344	29885	9161344	42448	99.98	B.1.1.7
UK-150_1	150000	80415148	16722006	63693142	1368474	62324668	58797491	29895	58797475	271481	100	B.1.1.7
UK-150_2	150000	34777656	6204206	28573450	713638	27859812	26302215	29901	26302215	121939	99.98	B.1.1.7
Wuhan-1.5_1	1500	30887638	5564854	25322784	19438754	5884030	5574958	29904	5574806	25861	100	B.1
Wuhan-1.5_2	1500	41134392	6957088	34177304	26024198	8153106	7727663	29908	7727415	35885	100	B.2
Wuhan-150_1	150000	60149094	11018462	49130632	1475972	47654660	44986280	29904	44986280	208675	99.99	B.3
Wuhan-150_2	150000	44056506	7423078	36633428	1094478	35538950	33545833	29909	33545817	155660	100	B.4
*UK - Twist synthetic SARS-CoV-2 RNA control 14 (Genbank ID: EPI_ISL_710528; GISAID ID: England/205041766/2020 from B.1.1.7 lineage and know as 20I/501Y.V1 or SARS-CoV-2 VUI 202012/01 Ref).
*Wuhan- Twist synthetic SARS-CoV-2 RNA control Control 2 (Genbank ID: MN908947.3, Wuhan-Hu-1).
