# Supplementary material for: Oligonucleotide capture sequencing of the SARS-CoV-2 genome and subgenomic fragments from COVID-19 individuals
Source: PLoS One. 2021 Aug 25;16(8):e0244468. doi: 10.1371/journal.pone.0244468 (PMC8386831; doi:10.1371/journal.pone.0244468)
Supplement: S4 Table — (XLSX) [file pone.0244468.s008.xlsx]

## Sheet: S4-new
S4 Table. Junction read counts normalized to per million mapped reads from is one million reads/samplemillion identified in the post capture data of 17 samples with full-length genomes.
Patient ID	Sample ID	Genome Coverage	SARS CoV 2 N1	SARS CoV 2 N2	ORF1a	ORF1ab	S	ORF3a	E	M	ORF6	ORF7a	ORF7b	ORF8	N*	N	ORF10
27	192000003B	138673	20.2	20.6	0	0	177.102	284.991	96.6934	316.544	125.192	394.916	0	323.668	0	3036.17	0
16	192000021B	22135	27.2	27.6	0	0	168.226	148.638	56.4594	112.919	21.8924	239.664	0	76.0473	0	439	0
9	192000051B	512090	32.2	33.2	0	0	70.4531	0	0	0	0	433.843	0	0	0	415.302	0
7	192000052B	3192285	21.6	21.7	0	0	75.0348	109.051	36.0167	84.039	37.0172	130.06	0	55.0255	0	239.111	0
14	192000072B	75470	25	25.2	0	0	143.036	252.417	57.8455	151.45	36.8108	222.968	0	56.7938	2.10347	309.211	0
30	192000088B	4091	27	27.9	0	0	148.885	178.662	28.2098	170.826	89.3311	360.459	0	139.482	0	957.566	0
19	192000119B	1071	27.8	28.9	0	0	157.034	110.847	32.3305	73.8982	41.5678	170.89	0	27.7118	0	203.22	0
28	192000124B	46492	31.3	33	0	0	0	0	0	0	110.301	27.5752	0	0	0	992.706	0
26	192000135B	377110	29.1	30.4	2.62597	0	199.574	286.23	42.0155	133.924	115.543	538.323	0	186.444	0	614.476	0
13	192000159B	176411	20.6	20.6	0	0	154.888	202.78	42.7979	133.489	63.1778	300.604	0	98.8427	0	1533.59	0
2	192000207B	87355	25.4	26.3	0	0	161.329	102.664	19.9042	124.663	34.5705	120.473	0	56.5699	0	570.937	0
25	192000251B	1196745	16.8	17.3	0	0	150.857	140.867	32.9688	108.897	45.9565	211.799	0	121.885	0	740.299	0
32	192000254B	64639	28.7	27.8	0	0	76.2523	180.233	0	65.8542	0	0	0	169.835	0	322.339	0
12	192000296B	947499	32.9	33.8	0	0	0	0	0	0	0	0	0	87.9804	0	348.703	0
6	192000331B	476360	29.2	29.5	0	0	47.741	48.9345	0	25.064	21.4834	106.224	0	0	0	1291.39	0
12	192000354B	315611	34.2	35.5	0	0	0	0	0	0	0	0	0	0	0	507.317	0
10	192000440B	793028	22.3	23	0	0	142.992	151.991	35.9979	133.992	53.9968	161.99	0	107.994	0	1412.92	0
		Average Junction-reads #			0.154469	0	110.2	129.312	28.3082	96.2094	46.8729	201.164	0	88.7222	0.123734	819.662	0
		# of sample expressed in			1	0	14	13	11	13	13	14	0	13	1	17	0
*note:
1). Samples were downsampled to 1 million reads using seqtk (https://github.com/lh3/seqtk)
2). N* is the result of a truncated N ORF from the creation of a new TRS site by a triplet variation at position 28881 to 28883 (https://www.biorxiv.org/content/10.1101/2020.04.10.029454v2 )
