# Supplementary material for: Oligonucleotide capture sequencing of the SARS-CoV-2 genome and subgenomic fragments from COVID-19 individuals
Source: PLoS One. 2021 Aug 25;16(8):e0244468. doi: 10.1371/journal.pone.0244468 (PMC8386831; doi:10.1371/journal.pone.0244468)
Supplement: S5 Table — (XLSX) [file pone.0244468.s009.xlsx]

## Sheet: Sheet3
S5 Table. Table. Junction read counts normalized to per million mapped reads from in one million reads/millionsample identified in the nine samples sequenced before (IDxxxxB-2) and after capture (IDxxxxB) enrichment.
Sample ID	Patient Id	Full-length Genome	Genome Coverage	ORF1a	ORF1ab	S	ORF3a	E	M	ORF6	ORF7a	ORF7b	ORF8	N*	N	ORF10	Comments
192000003B	27	Yes	138673	0	0	177.102	284.991	96.6934	316.544	125.192	394.916	0	323.668	0	3036.17	0
192000003B-2		Yes	265	0	0	0	0	0	0	0	0	0	0	0	276.932	0	Included in Fig 5A
192000021B	16	Yes	22135	0	0	168.226	148.638	56.4594	112.919	21.8924	239.664	0	76.0473	0	439	0
192000021B-2		Yes	28	0	0	0	0	0	0	0	0	0	0	0	0	0	Included in Fig 5A
192000072B	14	Yes	75470	0	0	143.036	252.417	57.8455	151.45	36.8108	222.968	0	56.7938	2.10347	309.211	0
192000072B-2		Yes	102	0	0	0	0	0	0	0	0	0	0	0	0	0	Included in Fig 5A
192000088B	30		4091	0	0	148.885	178.662	28.2098	170.826	89.3311	360.459	0	139.482	0	957.566	0
192000088B-2		No, 95.3%	6	0	0	0	0	0	0	0	0	0	0	0	0	0	Included in Fig 5A
192000090B	3	No	N/A	0	0	0	0	0	0	0	0	0	0	0	0	0
192000090B-2				0	0	0	0	0	0	0	0	0	0	0	0	0
192000106B				0	0	0	0	0	0	0	0	0	0	0	0	0
192000106B-2				0	0	0	0	0	0	0	0	0	0	0	0	0
192000119B	19	Yes	1071	0	0	157.034	110.847	32.3305	73.8982	41.5678	170.89	0	27.7118	0	203.22	0
192000119B-2		No	3	0	0	0	0	0	0	0	0	0	0	0	0	0
192000124B	28	Yes	46492	0	0	0	0	0	0	110.301	27.5752	0	0	0	992.706	0
192000124B-2		No	1	0	0	0	0	0	0	0	0	0	0	0	0	0
192000135B	26	Yes	377110	2.62597	0	199.574	286.23	42.0155	133.924	115.543	538.323	0	186.444	0	614.476	0
192000135B-2		No, but 97.43%	6	0	0	0	0	0	0	0	0	0	0	0	0	0	Included in Fig 5A
