# Supplementary material for: Oligonucleotide capture sequencing of the SARS-CoV-2 genome and subgenomic fragments from COVID-19 individuals
Source: PLoS One. 2021 Aug 25;16(8):e0244468. doi: 10.1371/journal.pone.0244468 (PMC8386831; doi:10.1371/journal.pone.0244468)
Supplement: S6 Table — (XLSX) [file pone.0244468.s010.xlsx]

## Sheet: Table-for-paper
S 6. SARS-COV-2 genome coveage from 1-8 million (M) reads obtained from downsampling. Four samples from high to low viral titers were used for this analysis.
Sample	N1 Ct.	N2 Ct.	Number of reads	Mean cov (x)	Stdev	Median cov (x)	Minimum cov (x)	Maximum cov (x)	No_coverage_bases	0x %	>=5x %	>=10x %	>=20x %	>=40x %
192000251_1M	16.8	17.3	1000000	4926.29	1801.02	4631	0	11621	0	0	99.99	99.97	99.96	99.96
192000251_2M			2000000	9853.53	3617.39	9247	0	23019	0	0	99.99	99.99	99.97	99.96
192000251_4M			4000000	19708.5	7224.72	18501	0	46333	0	0	100	99.99	99.99	99.97
192000251_8M			8000000	39418.7	14478.3	37025	0	92567	0	0	100	99.99	99.99	99.99
192000440_1M	22.3	22.3	1000000	4929.26	2502.09	4458	0	15556	4	0.01	99.98	99.97	99.96	99.96
192000440_2M			2000000	9859.79	5004.83	8903	0	30760	2	0.01	99.99	99.98	99.96	99.96
192000440_4M			4000000	19720.5	10036.8	17786	0	61858	2	0.01	99.99	99.98	99.97	99.96
192000440_8M			8000000	39442.7	20065.6	35568	0	123774	2	0.01	99.99	99.99	99.98	99.97
192000254_1M	28.7	27.8	1000000	1412.35	634.7	1312	0	5530	12	0.04	99.96	99.96	99.94	99.93
192000254_2M			2000000	2826.71	1256.19	2636	0	11042	12	0.04	99.96	99.96	99.96	99.94
192000254_4M			4000000	5659.2	2511.44	5264	0	22002	12	0.04	99.96	99.96	99.96	99.96
192000254_8M			8000000	11326.1	5044.19	10533	0	44173	12	0.04	99.96	99.96	99.96	99.96
192000051B_1M	32.2	33.2	1000000	2609.81	1346.98	2496	0	15424	16	0.05	99.74	99.74	99.74	99.74
192000051B_2M			2000000	5216.51	2695.24	4977	0	31266	16	0.05	99.74	99.74	99.74	99.74
192000051B_4M			4000000	10428.4	5368.38	9922	0	61009	16	0.05	99.95	99.74	99.74	99.74
192000051B_8M			8000000	20845.5	10710.1	19853	0	121239	16	0.05	99.95	99.95	99.95	99.74
