# Supplementary material for: Oligonucleotide capture sequencing of the SARS-CoV-2 genome and subgenomic fragments from COVID-19 individuals
Source: PLoS One. 2021 Aug 25;16(8):e0244468. doi: 10.1371/journal.pone.0244468 (PMC8386831; doi:10.1371/journal.pone.0244468)
Supplement: S7 Table — (XLSX) [file pone.0244468.s011.xlsx]

## Sheet: S7
S 7. SARS-COV-2 junction read counts identified from 1-8 million (M) reads obtained from downsampling of squence data. Four samples from high to low viral titers were used for this analysis.
Sample ID	N1 Ct.	N2 Ct.	Raw reads	Mapped_reads	%reads maped	Total sub genomic reads	ORF1ab	S	ORF3a	E	M	ORF6	ORF7a	ORF7b	ORF8	N	ORF10
192000251_1M	16.8	17.3	1000000	1000947	100.095	1555	0	151	141	33	109	46	212	0	122	741	0
192000251_2M			2000000	2001868	100.093	3177	0	285	313	68	216	97	438	0	235	1525	0
192000251_4M			4000000	4003700	100.093	6362	0	603	674	141	452	172	847	0	447	3026	0
192000251_8M			8000000	8007570	100.095	12628	0	1173	1358	274	885	328	1650	0	918	6042	0
192000440_1M	22.3	23	1000000	1000059	100.006	2202	0	143	152	36	134	54	162	0	108	1413	0
192000440_2M			2000000	2000104	100.005	4346	0	269	314	73	275	86	327	0	187	2815	0
192000440_4M			4000000	4000043	100.001	8659	0	546	624	134	550	165	612	0	406	5622	0
192000440_8M			8000000	8000142	100.002	17259	0	1131	1277	268	1110	343	1233	0	835	11062	0
192000254_1M	28.7	27.8	1000000	288516	28.8516	235	0	22	52	0	19	0	0	0	49	93	0
192000254_2M			2000000	577447	28.8724	436	0	45	92	0	39	0	0	0	94	166	0
192000254_4M			4000000	1155949	28.8987	907	0	93	205	0	71	0	1	0	190	347	0
192000254_8M			8000000	2313459	28.9182	1839	0	184	406	0	129	0	3	0	402	715	0
192000051B_1M	32.2	33.2	1000000	539366	53.9366	496	0	38	0	0	0	0	234	0	0	224	0
192000051B_2M			2000000	1078408	53.9204	933	0	78	0	0	0	0	424	0	0	431	0
192000051B_4M			4000000	2154782	53.8695	1825	0	153	0	0	0	0	847	0	0	825	0
192000051B_8M			8000000	4306785	53.8348	3700	0	317	0	0	0	0	1691	0	0	1692	0
S3 Table. Junction read counts is reads/million identified in the post capture data of 17 samples with full-length genomes.
Patient ID	Sample ID	Genome Coverage	SARS CoV 2 N1				ORF1ab	S	ORF3a	E	M	ORF6	ORF7a	ORF7b	ORF8	N	ORF10
25	192000251D	1196745	16.8				0	8.9255	233.31	0.2801	0.3908	0.166	4.3296	0.0622	151.225	0.5222	0.128
10	192000440D	793028	22.3				0	74.4704	220.814	0.4587	0.9536	0.4072	52.085	0.0979	163.322	0.6134	0.0155
32	192000254D	64639	28.7				0	0.8554	189.702	0	0	0	0	0	174.766	0.1316	0
9	192000051B	512090	32.2				0	0.2789	0.0085	0	0	0	1.1241	0	0	379.646	0
#Gene/Sample			Raw Reads				ORF1ab	S	ORF3a	E	M	ORF6	ORF7a	ORF7b	ORF8	N	ORF10
GCID-192000251			322669196				0	2581	67467	81	113	48	1252	18	43730	151	37
GCID-192000440			213913694				0	14448	42840	89	185	79	10105	19	31686	119	3
GCID-192000254			59892580				0	13	2883	0	0	0	0	0	2656	2	0
192000051B			247274508				0	33	1	0	0	0	133	0	0	44917	0
